# Supplementary material for: The MATES Case Management Model: Presenting Problems and Referral Pathways for a Novel Peer-Led Approach to Addressing Suicide in the Construction Industry
Source: Int J Environ Res Public Health. 2021 Jun 23;18(13):6740. doi: 10.3390/ijerph18136740 (PMC8269434; doi:10.3390/ijerph18136740)
Supplement: Supplementary file 1 [file ijerph-18-06740-s001.zip]

Archive with 1 entries (1 files):
- ijerph-1189834-supplementary.pdf
